# Supplementary material for: Single-cell RNA sequencing reveals regulatory mechanism for trophoblast cell-fate divergence in human peri-implantation conceptuses
Source: PLoS Biol. 2019 Oct 9;17(10):e3000187. doi: 10.1371/journal.pbio.3000187 (PMC6802852; doi:10.1371/journal.pbio.3000187)
Supplement: S5 Table — GO, gene ontology. (XLSX) [file pbio.3000187.s014.xlsx]

## Sheet: hub genes
	hub.gene.list	hub.gene.assignment	hub.gene.connectivity	stage
1	DLC1	yellow	11.653	early
2	LLGL2	yellow	12.3681	early
3	GPRC5A	yellow	10.6306	early
4	CD53	yellow	12.952	early
5	HIP1	yellow	8.723	early
6	ALPP	yellow	8.09929	early
7	SPTBN1	yellow	7.79689	early
8	ALPPL2	yellow	10.6583	early
9	SLC12A3	yellow	12.7375	early
10	ST3GAL2	yellow	9.67903	early
11	FABP3	yellow	11.8916	early
12	RHPN2	yellow	10.0979	early
13	AKAP12	yellow	10.6335	early
14	GJA1	yellow	7.37359	early
15	STON2	yellow	9.15811	early
16	KIAA1551	yellow	9.04498	early
17	SALL4	yellow	8.89526	early
18	PROM1	yellow	13.001	early
19	MYBL2	yellow	9.55839	early
20	S100A13	yellow	13.0253	early
21	TFCP2L1	yellow	7.63442	early
22	CXADR	yellow	10.0676	early
23	SOAT1	yellow	8.2074	early
24	TUBB4A	yellow	8.28203	early
25	S100A16	yellow	11.8312	early
26	SLC7A4	yellow	9.77168	early
27	BIN1	yellow	7.63965	early
28	EMP2	yellow	9.16345	early
29	C6orf132	yellow	8.2699	early
30	PRPS1	yellow	7.56192	early
31	PRKDC	blue	2.25228	early
32	SFPQ	blue	1.38195	early
33	ARHGAP23	blue	1.31659	early
34	UHRF2	blue	1.38847	early
35	ASXL1	blue	2.73066	early
36	AHNAK	blue	2.70151	early
37	ASPM	blue	1.26923	early
38	RALGAPA2	blue	1.49608	early
39	TET1	blue	1.73795	early
40	LAMA5	blue	2.95366	early
41	SLC2A3	blue	1.79522	early
42	DSG2	blue	1.61529	early
43	CDH1	blue	2.22514	early
44	ATP11B	blue	1.73914	early
45	MAP4	blue	1.34416	early
46	DROSHA	blue	1.49428	early
47	CASC5	blue	1.30518	early
48	KPNB1	blue	1.26191	early
49	CS	blue	1.35325	early
50	SETD2	blue	1.413	early
51	MYO1B	blue	1.84603	early
52	SMARCC1	blue	1.44486	early
53	ADAM10	blue	1.33857	early
54	TNRC6A	blue	1.49675	early
55	RBPMS	blue	2.47052	early
56	LRRFIP1	blue	2.88087	early
57	HELZ	blue	2.40485	early
58	KHSRP	blue	1.30131	early
59	RPS4Y1	blue	1.60046	early
60	DDX3Y	blue	1.72578	early
61	HMGN1	green	14.7671	middle
62	RPL32	green	20.8438	middle
63	RPS7	green	17.6571	middle
64	SRP14	green	20.5519	middle
65	BTF3	green	21.6565	middle
66	RPS14	green	17.1976	middle
67	RPL29	green	16.467	middle
68	RPL7	green	19.6825	middle
69	RPS20	green	15.2064	middle
70	LDHB	green	16.0602	middle
71	UQCRH	green	15.1815	middle
72	RPL35A	green	18.8152	middle
73	RPL27	green	17.2827	middle
74	RPL38	green	15.1295	middle
75	RPL5	green	19.5828	middle
76	RPL31	green	17.0649	middle
77	RPL8	green	15.551	middle
78	RPL24	green	16.069	middle
79	RPS15	green	17.4032	middle
80	RPL36	green	16.9846	middle
81	RPL23	green	15.4958	middle
82	RPS27A	green	17.6401	middle
83	RPS6	green	16.401	middle
84	RPL35	green	15.0305	middle
85	RPL19	green	19.7656	middle
86	RPL37	green	17.6334	middle
87	RPL15	green	16.6953	middle
88	RPL6	green	17.6403	middle
89	RPL7A	green	15.796	middle
90	RPSA	green	15.6904	middle
91	ERVV-2	turquoise	34.5514	late
92	MUC15	turquoise	26.3893	late
93	KRT23	turquoise	28.3708	late
94	CYP11A1	turquoise	24.7151	late
95	SDC1	turquoise	34.9359	late
96	CGB3	turquoise	27.5655	late
97	CGB5	turquoise	24.6368	late
98	CGB8	turquoise	27.6827	late
99	ERVV-1	turquoise	38.4878	late
100	TNFRSF1B	turquoise	35.9037	late
101	CTD-2620I22.3	turquoise	37.2437	late
102	ADAMTS20	turquoise	24.3963	late
103	ETV4	turquoise	27.1368	late
104	HOPX	turquoise	36.5215	late
105	PRKCZ	turquoise	33.9299	late
106	LGALS16	turquoise	30.8301	late
107	FHDC1	turquoise	30.543	late
108	NEURL1	turquoise	31.3476	late
109	MAN1A2	turquoise	33.7069	late
110	TRPV2	turquoise	37.1676	late
111	AC005176.2	turquoise	24.3891	late
112	GALNT2	turquoise	29.5924	late
113	CPM	turquoise	25.9205	late
114	PDLIM2	turquoise	29.8186	late
115	SLC38A3	turquoise	27.8228	late
116	ESRRG	turquoise	24.7967	late
117	NUCB2	turquoise	29.6531	late
118	LYPD3	turquoise	30.0266	late
119	SLC43A2	turquoise	26.8021	late
120	GRAMD3	turquoise	24.4413	late
121	H19	red	3.75257	late
122	CDKN1C	red	4.17116	late
123	NAV1	red	3.31037	late
124	AIF1L	red	2.86	late
125	CAV1	red	5.8815	late
126	CLMP	red	3.31208	late
127	KIAA1217	red	3.03325	late
128	PYGL	red	4.87055	late
129	SLC16A3	red	4.68946	late
130	2019-09-09	red	3.91853	late
131	ITGA5	red	4.31052	late
132	UCA1	red	3.42938	late
133	IDH2	red	3.56777	late
134	SORT1	red	3.315	late
135	BNIP3L	red	3.2467	late
136	TTYH3	red	3.22342	late
137	CERCAM	red	3.1515	late
138	LRP1	red	3.66335	late
139	ABCC1	red	3.60907	late
140	FSTL1	red	4.82192	late
141	C4orf3	red	5.46797	late
142	DSP	red	4.22462	late
143	P4HA1	red	4.89584	late
144	NPEPPS	red	3.40405	late
145	FGFR1	red	3.81934	late
146	FAM162A	red	3.17811	late
147	TANC2	red	3.69315	late
148	JAM3	red	4.223	late
149	PGM1	red	2.89073	late
150	PLOD2	red	2.93693	late
151	TCP1	brown	8.70346	middle
152	HN1	brown	7.29802	middle
153	NOC2L	brown	6.95716	middle
154	CCT5	brown	8.33486	middle
155	FSCN1	brown	6.0585	middle
156	HSPD1	brown	7.64757	middle
157	NCL	brown	10.5577	middle
158	ATP5B	brown	6.16035	middle
159	C1QBP	brown	14.2814	middle
160	NPM1	brown	11.0188	middle
161	BZW1	brown	7.11794	middle
162	CCT6A	brown	6.84636	middle
163	HSPA9	brown	9.95657	middle
164	IMP4	brown	6.23188	middle
165	CCT2	brown	9.40269	middle
166	HSP90AB1	brown	6.02825	middle
167	HNRNPF	brown	8.05202	middle
168	PRDX1	brown	6.46172	middle
169	HMGB1	brown	6.68774	middle
170	MRPL3	brown	8.54962	middle
171	NUDC	brown	10.524	middle
172	G3BP1	brown	7.38165	middle
173	MYBBP1A	brown	7.65888	middle
174	CALM2	brown	10.0977	middle
175	LIN28A	brown	6.93547	middle
176	TUBA1C	brown	12.282	middle
177	KPNA2	brown	6.53035	middle
178	RBMX	brown	7.09558	middle
179	EPCAM	brown	6.26176	middle
180	ILF2	brown	6.44076	middle
181	RP11-426L16.8	pink	0.704408	late
182	LGALS3	pink	1.65257	late
183	LPP	pink	0.355911	late
184	GRAMD2	pink	0.565133	late
185	CTNND1	pink	0.87854	late
186	CNN2	pink	1.16154	late
187	ERVMER34-1	pink	0.521001	late
188	2019-09-11	pink	1.14802	late
189	CCND1	pink	0.529156	late
190	FREM2	pink	0.517708	late
191	MGST3	pink	0.661315	late
192	SLC44A2	pink	0.693061	late
193	PTPRF	pink	0.794455	late
194	PXN	pink	1.48096	late
195	FADS2	pink	0.70631	late
196	MDK	pink	0.490221	late
197	CALD1	pink	0.370685	late
198	IVNS1ABP	pink	0.672936	late
199	LIFR	pink	0.424521	late
200	HSPG2	pink	0.290333	late
201	PFKFB4	pink	0.293733	late
202	CPOX	pink	0.244717	late
203	AFAP1	pink	0.418538	late
204	RASGRF2	pink	0.290474	late
205	FAT2	pink	0.432382	late
206	LOXL2	pink	0.337373	late
207	ZNF395	pink	0.336233	late
208	UBASH3B	pink	0.336718	late
209	CELSR1	pink	0.316546	late
210	TCEAL4	pink	0.323708	late
211	TGM2	black	0.454408	late
212	COL3A1	black	2.55269	late
213	COL1A2	black	3.22154	late
214	COL6A3	black	2.64568	late
215	THBS1	black	1.27717	late
216	COL12A1	black	2.01705	late
217	FLT1	black	0.0765226	late
218	COL1A1	black	1.9443	late
219	TNFSF10	black	0.113004	late
220	SLC6A8	black	0.0420437	late
221	PXDN	black	0.252673	late
222	FN1	black	0.118566	late
223	MGLL	black	0.0544214	late
224	MAP1B	black	0.103323	late
225	SPARC	black	0.306243	late
226	TAPBP	black	0.106084	late
227	SFRP1	black	0.0327475	late
228	COL5A1	black	0.794911	late
229	VIM	black	1.54017	late
230	SERPINH1	black	0.186286	late
231	MMP3	black	1.6154	late
232	TAGLN	black	0.320119	late
233	ITPR2	black	0.0748849	late
234	TUBA1A	black	0.0743492	late
235	CKAP4	black	0.176949	late
236	IGFBP4	black	1.70811	late
237	ITGA3	black	0.104177	late
238	TIMP2	black	0.612124	late
239	MYL9	black	0.314583	late
240	TIMP1	black	0.17846	late

## Sheet: 3 stages-GO
GO biological process: early stage hub gene
Term	Count	%	PValue	Genes	List Total	Pop Hits	Pop Total	Fold Enrichment
GO:0030100~regulation of endocytosis	3	0.0331236	0.00460872	STON2, BIN1, HIP1	56	31	16792	29.0184
GO:2000628~regulation of miRNA metabolic process	2	0.0220824	0.0065402	DROSHA, KHSRP	56	2	16792	299.857
GO:0098609~cell-cell adhesion	5	0.0552059	0.0118807	MYO1B, SPTBN1, LRRFIP1, GPRC5A, AHNAK	56	271	16792	5.53242
GO:0002070~epithelial cell maturation	2	0.0220824	0.0130384	TFCP2L1, GJA1	56	4	16792	149.929
GO:0007010~cytoskeleton organization	4	0.0441647	0.0157701	LAMA5, SPTBN1, TUBB4A, HIP1	56	161	16792	7.44987
GO:0051294~establishment of spindle orientation	2	0.0220824	0.0162718	MAP4, LLGL2	56	5	16792	119.943
GO:0001843~neural tube closure	3	0.0331236	0.0263512	DLC1, SALL4, SETD2	56	77	16792	11.6827
GO:0008283~cell proliferation	5	0.0552059	0.0316987	UHRF2, LAMA5, PRKDC, BIN1, EMP2	56	366	16792	4.09641
GO:0051056~regulation of small GTPase mediated signal transduction	3	0.0331236	0.0713717	DLC1, RALGAPA2, ARHGAP23	56	134	16792	6.71322
GO:0048041~focal adhesion assembly	2	0.0220824	0.0757678	DLC1, LAMA5	56	24	16792	24.9881
GO:0003007~heart morphogenesis	2	0.0220824	0.0997484	DLC1, ASXL1	56	32	16792	18.7411
GO biological process: middle stage hub gene
Term	Count	%	PValue	Genes	List Total	Pop Hits	Pop Total	Fold Enrichment
GO:0006614~SRP-dependent cotranslational protein targeting to membrane	26	0.11415	2.32249e-42	SRP14, RPL19, RPL15, RPL35, RPL36, RPL37, RPL38, RPL32, RPL7, RPL6, RPL31, RPL8, RPL5, RPS20, RPL7A, RPS27A, RPL35A, RPSA, RPL27, RPL24, RPS6, RPL29, RPS7, RPL23, RPS14, RPS15	59	94	16792	78.722
GO:0019083~viral transcription	25	0.10976	4.59585e-38	RPL19, RPL15, RPL35, RPL36, RPL37, RPL38, RPL32, RPL7, RPL6, RPL31, RPL8, RPL5, RPS20, RPL7A, RPS27A, RPL35A, RPSA, RPL27, RPL24, RPS6, RPL29, RPS7, RPL23, RPS14, RPS15	59	112	16792	63.5291
GO:0000184~nuclear-transcribed mRNA catabolic process, nonsense-mediated decay	25	0.10976	2.29678e-37	RPL19, RPL15, RPL35, RPL36, RPL37, RPL38, RPL32, RPL7, RPL6, RPL31, RPL8, RPL5, RPS20, RPL7A, RPS27A, RPL35A, RPSA, RPL27, RPL24, RPS6, RPL29, RPS7, RPL23, RPS14, RPS15	59	119	16792	59.7921
GO:0006413~translational initiation	25	0.10976	9.21704e-36	RPL19, RPL15, RPL35, RPL36, RPL37, RPL38, RPL32, RPL7, RPL6, RPL31, RPL8, RPL5, RPS20, RPL7A, RPS27A, RPL35A, RPSA, RPL27, RPL24, RPS6, RPL29, RPS7, RPL23, RPS14, RPS15	59	137	16792	51.9362
GO:0006364~rRNA processing	26	0.11415	1.21977e-32	RPL19, RPL15, RPL35, RPL36, RPL37, RPL38, RPL32, RPL7, RPL6, RPL31, RPL8, RPL5, RPS20, RPL7A, IMP4, RPS27A, RPL35A, RPSA, RPL27, RPL24, RPS6, RPL29, RPS7, RPL23, RPS14, RPS15	59	214	16792	34.5788
GO:0006412~translation	26	0.11415	9.35823e-31	RPL19, RPL15, RPL35, RPL36, RPL37, RPL38, RPL32, RPL7, RPL6, RPL31, RPL8, RPL5, RPS20, RPL7A, RPS27A, RPL35A, RPSA, MRPL3, RPL27, RPL24, RPS6, RPL29, RPS7, RPL23, RPS14, RPS15	59	253	16792	29.2485
GO:0002181~cytoplasmic translation	8	0.0351232	1.84677e-12	RPL35A, RPL7, RPL6, RPL31, RPL15, RPL8, RPL36, RPL29	59	25	16792	91.0753
GO:0098609~cell-cell adhesion	11	0.0482943	2.67922e-08	EPCAM, HSP90AB1, BZW1, RPL6, FSCN1, RPL15, RPL24, RPL7A, PRDX1, NUDC, RPL29	59	271	16792	11.5524
GO:1904871~positive regulation of protein localization to Cajal body	4	0.0175616	2.16326e-06	CCT5, TCP1, CCT2, CCT6A	59	8	16792	142.305
GO:1904851~positive regulation of establishment of protein localization to telomere	4	0.0175616	3.23692e-06	CCT5, TCP1, CCT2, CCT6A	59	9	16792	126.493
GO:1904874~positive regulation of telomerase RNA localization to Cajal body	4	0.0175616	1.72767e-05	CCT5, TCP1, CCT2, CCT6A	59	15	16792	75.896
GO:0006457~protein folding	7	0.0307328	3.55805e-05	HSP90AB1, CCT5, TCP1, CCT2, CCT6A, NUDC, HSPA9	59	180	16792	11.0682
GO:0042273~ribosomal large subunit biogenesis	4	0.0175616	8.52146e-05	RPL35A, RPL7, RPL5, NOC2L	59	25	16792	45.5376
GO:0050821~protein stabilization	6	0.0263424	0.000105098	HSP90AB1, CCT5, TCP1, CCT2, HSPD1, CCT6A	59	136	16792	12.5563
GO:0032212~positive regulation of telomere maintenance via telomerase	4	0.0175616	0.000180639	CCT5, TCP1, CCT2, CCT6A	59	32	16792	35.5763
GO:0042274~ribosomal small subunit biogenesis	3	0.0131712	0.00136393	RPS15, RPS6, RPS7	59	16	16792	53.3644
GO:0000028~ribosomal small subunit assembly	3	0.0131712	0.00193071	RPSA, RPS14, RPS15	59	19	16792	44.9384
GO:0000027~ribosomal large subunit assembly	3	0.0131712	0.00236055	RPL6, RPL5, RPL24	59	21	16792	40.6586
GO:0001649~osteoblast differentiation	4	0.0175616	0.00556325	ATP5B, RPS15, RBMX, MYBBP1A	59	104	16792	10.9465
GO:0007339~binding of sperm to zona pellucida	3	0.0131712	0.00648423	CCT5, TCP1, CCT2	59	35	16792	24.3952
GO:1901998~toxin transport	3	0.0131712	0.00685051	CCT5, TCP1, CCT2	59	36	16792	23.7175
GO:0090666~scaRNA localization to Cajal body	2	0.00878079	0.0137459	TCP1, CCT2	59	4	16792	142.305
GO:0043065~positive regulation of apoptotic process	5	0.021952	0.0199146	HMGB1, C1QBP, HSPD1, RPS6, RPS27A	59	300	16792	4.7435
GO:0043066~negative regulation of apoptotic process	6	0.0263424	0.0201964	EPCAM, NPM1, HSPD1, RPS6, RPS27A, HSPA9	59	455	16792	3.7531
GO:0031497~chromatin assembly	2	0.00878079	0.0273061	HMGB1, NOC2L	59	8	16792	71.1525
GO:0000463~maturation of LSU-rRNA from tricistronic rRNA transcript (SSU-rRNA, 5.8S rRNA, LSU-rRNA)	2	0.00878079	0.0306674	RPL7, RPL35	59	9	16792	63.2467
GO:0032727~positive regulation of interferon-alpha production	2	0.00878079	0.040683	HMGB1, HSPD1	59	12	16792	47.435
GO:0051131~chaperone-mediated protein complex assembly	2	0.00878079	0.0439989	CCT2, HSPD1	59	13	16792	43.7862
GO:0032516~positive regulation of phosphoprotein phosphatase activity	2	0.00878079	0.0439989	HSP90AB1, CALM2	59	13	16792	43.7862
GO:2000778~positive regulation of interleukin-6 secretion	2	0.00878079	0.0571501	HMGB1, HSPD1	59	17	16792	33.4835
GO:0048025~negative regulation of mRNA splicing, via spliceosome	2	0.00878079	0.0701235	C1QBP, RBMX	59	21	16792	27.1057
GO:0032733~positive regulation of interleukin-10 production	2	0.00878079	0.0765442	HMGB1, HSPD1	59	23	16792	24.7487
GO:0006913~nucleocytoplasmic transport	2	0.00878079	0.0829214	NPM1, MYBBP1A	59	25	16792	22.7688
GO:0032735~positive regulation of interleukin-12 production	2	0.00878079	0.0829214	HMGB1, HSPD1	59	25	16792	22.7688
GO:0048863~stem cell differentiation	2	0.00878079	0.0892553	EPCAM, LIN28A	59	27	16792	21.0822
GO:0032689~negative regulation of interferon-gamma production	2	0.00878079	0.0924061	HMGB1, C1QBP	59	28	16792	20.3293
GO:0043388~positive regulation of DNA binding	2	0.00878079	0.0924061	HMGB1, CALM2	59	28	16792	20.3293
GO:0097421~liver regeneration	2	0.00878079	0.0955462	RPL19, RPL32	59	29	16792	19.6283
GO:0051973~positive regulation of telomerase activity	2	0.00878079	0.0955462	TCP1, CCT2	59	29	16792	19.6283
GO biological process: late stage hub gene
Term	Count	%	PValue	Genes	List Total	Pop Hits	Pop Total	Fold Enrichment
GO:0030198~extracellular matrix organization	14	0.0821114	1.12952e-10	PXDN, ADAMTS20, ITGA5, COL3A1, COL6A3, COL1A2, HSPG2, ITGA3, COL1A1, SPARC, THBS1, JAM3, COL5A1, FN1	99	196	16792	12.1154
GO:0030199~collagen fibril organization	8	0.0469208	2.44986e-09	P4HA1, COL3A1, COL1A2, COL12A1, COL1A1, LOXL2, SERPINH1, COL5A1	99	39	16792	34.7931
GO:0042060~wound healing	8	0.0469208	4.16463e-07	SDC1, COL3A1, DSP, CNN2, CELSR1, SPARC, FN1, TIMP1	99	80	16792	16.9616
GO:0007155~cell adhesion	15	0.0879765	4.27646e-07	PTPRF, LPP, CTNND1, ITGA3, CERCAM, PXN, COL5A1, ITGA5, FREM2, COL6A3, COL12A1, COL1A1, THBS1, LOXL2, FN1	99	459	16792	5.54301
GO:0030574~collagen catabolic process	7	0.0410557	1.93126e-06	COL3A1, COL6A3, COL1A2, COL12A1, COL1A1, MMP3, COL5A1	99	64	16792	18.5518
GO:0050900~leukocyte migration	8	0.0469208	7.19527e-06	SLC16A3, CAV1, ITGA5, COL1A2, ITGA3, COL1A1, JAM3, FN1	99	122	16792	11.1224
GO:0016477~cell migration	8	0.0469208	6.61908e-05	FGFR1, PRKCZ, SDC1, FLT1, PTPRF, THBS1, MDK, COL5A1	99	172	16792	7.88912
GO:0001501~skeletal system development	7	0.0410557	0.00015037	CDKN1C, FGFR1, COL3A1, COL1A2, COL12A1, COL1A1, IGFBP4	99	137	16792	8.66652
GO:0018149~peptide cross-linking	5	0.0293255	0.00020447	COL3A1, TGM2, DSP, THBS1, FN1	99	50	16792	16.9616
GO:0034097~response to cytokine	5	0.0293255	0.000238227	COL3A1, LIFR, SPARC, TIMP2, TIMP1	99	52	16792	16.3092
GO:0051592~response to calcium ion	5	0.0293255	0.000363489	CAV1, CCND1, SDC1, SPARC, THBS1	99	58	16792	14.6221
GO:0007568~aging	7	0.0410557	0.000410396	CDKN1C, TNFRSF1B, LRP1, COL3A1, TIMP2, LOXL2, TIMP1	99	165	16792	7.19584
GO:0032964~collagen biosynthetic process	3	0.0175953	0.000498058	COL1A1, SERPINH1, COL5A1	99	6	16792	84.8081
GO:0022617~extracellular matrix disassembly	5	0.0293255	0.00101459	HSPG2, TIMP2, MMP3, FN1, TIMP1	99	76	16792	11.159
GO:0043410~positive regulation of MAPK cascade	5	0.0293255	0.00128681	FGFR1, TNFRSF1B, FLT1, TIMP2, IGFBP4	99	81	16792	10.4701
GO:0007160~cell-matrix adhesion	5	0.0293255	0.00189895	LYPD3, COL3A1, ITGA3, JAM3, PXN	99	90	16792	9.42312
GO:0001525~angiogenesis	7	0.0410557	0.00195552	FGFR1, CAV1, FLT1, ITGA5, HSPG2, JAM3, FN1	99	223	16792	5.32427
GO:0042493~response to drug	8	0.0469208	0.00201917	CCND1, SFRP1, ABCC1, ITGA3, COL1A1, THBS1, TIMP2, MDK	99	304	16792	4.46358
GO:0071363~cellular response to growth factor stimulus	4	0.0234604	0.00228998	TNFRSF1B, SFRP1, SPARC, THBS1	99	45	16792	15.077
GO:0071230~cellular response to amino acid stimulus	4	0.0234604	0.00259484	COL3A1, COL1A2, COL1A1, NEURL1	99	47	16792	14.4354
GO:0043065~positive regulation of apoptotic process	7	0.0410557	0.00825604	TNFSF10, RASGRF2, SFRP1, BNIP3L, TGM2, FAM162A, NEURL1	99	300	16792	3.95771
GO:0035987~endodermal cell differentiation	3	0.0175953	0.0107616	ITGA5, COL12A1, FN1	99	27	16792	18.8462
GO:1905049~negative regulation of metallopeptidase activity	2	0.0117302	0.0116385	TIMP2, TIMP1	99	2	16792	169.616
GO:0001937~negative regulation of endothelial cell proliferation	3	0.0175953	0.0123543	CAV1, SPARC, THBS1	99	29	16792	17.5465
GO:0045773~positive regulation of axon extension	3	0.0175953	0.0131869	TRPV2, MAP1B, FN1	99	30	16792	16.9616
GO:0007179~transforming growth factor beta receptor signaling pathway	4	0.0234604	0.016648	PRKCZ, COL3A1, COL1A2, PXN	99	92	16792	7.37462
GO:0043588~skin development	3	0.0175953	0.016752	COL3A1, ITGA3, COL5A1	99	34	16792	14.9661
GO:0001666~response to hypoxia	5	0.0293255	0.0182373	CAV1, PLOD2, THBS1, LOXL2, ITPR2	99	172	16792	4.9307
GO:0071456~cellular response to hypoxia	4	0.0234604	0.0186291	SFRP1, BNIP3L, FAM162A, NPEPPS	99	96	16792	7.06734
GO:0008284~positive regulation of cell proliferation	8	0.0469208	0.0192678	FGFR1, PRKCZ, FLT1, SFRP1, LIFR, THBS1, FN1, TIMP1	99	466	16792	2.91187
GO:0001568~blood vessel development	3	0.0175953	0.0206787	COL1A2, COL1A1, COL5A1	99	38	16792	13.3907
GO:0001657~ureteric bud development	3	0.0175953	0.0206787	FGFR1, SDC1, SFRP1	99	38	16792	13.3907
GO:0042157~lipoprotein metabolic process	3	0.0175953	0.0206787	SDC1, LRP1, HSPG2	99	38	16792	13.3907
GO:0007507~heart development	5	0.0293255	0.022321	FREM2, COL3A1, HOPX, ITGA3, SPARC	99	183	16792	4.63432
GO:0002576~platelet degranulation	4	0.0234604	0.0223982	SPARC, THBS1, FN1, TIMP1	99	103	16792	6.58704
GO:0001764~neuron migration	4	0.0234604	0.0235459	FGFR1, NAV1, ITGA3, CELSR1	99	105	16792	6.46157
GO:0006936~muscle contraction	4	0.0234604	0.024725	SLC6A8, CALD1, PXN, MYL9	99	107	16792	6.34079
GO:0007595~lactation	3	0.0175953	0.0249487	CAV1, CCND1, NEURL1	99	42	16792	12.1154
GO:0043434~response to peptide hormone	3	0.0175953	0.0272068	COL1A1, SPARC, TIMP1	99	44	16792	11.5647
GO:0051591~response to cAMP	3	0.0175953	0.0295442	SDC1, COL1A1, SPARC	99	46	16792	11.0619
GO:0030168~platelet activation	4	0.0234604	0.0297555	COL3A1, COL1A2, COL1A1, ITPR2	99	115	16792	5.89969
GO:0071560~cellular response to transforming growth factor beta stimulus	3	0.0175953	0.0331943	CAV1, SFRP1, COL1A1	99	49	16792	10.3847
GO:0010951~negative regulation of endopeptidase activity	4	0.0234604	0.0338566	COL6A3, TIMP2, SERPINH1, TIMP1	99	121	16792	5.60715
GO:0007044~cell-substrate junction assembly	2	0.0117302	0.0345148	ITGA5, FN1	99	6	16792	56.5387
GO:0051045~negative regulation of membrane protein ectodomain proteolysis	2	0.0117302	0.0345148	TIMP2, TIMP1	99	6	16792	56.5387
GO:0030178~negative regulation of Wnt signaling pathway	3	0.0175953	0.0370109	CCND1, LRP1, SFRP1	99	52	16792	9.78555
GO:0021987~cerebral cortex development	3	0.0175953	0.0423472	LRP1, COL3A1, MDK	99	56	16792	9.08658
GO:0060346~bone trabecula formation	2	0.0117302	0.0457556	SFRP1, COL1A1	99	8	16792	42.404
GO:0001523~retinoid metabolic process	3	0.0175953	0.0493935	SDC1, LRP1, HSPG2	99	61	16792	8.34178
GO:0043066~negative regulation of apoptotic process	7	0.0410557	0.0502113	PRKCZ, SFRP1, ADAMTS20, BNIP3L, TGM2, THBS1, TIMP1	99	455	16792	2.60948
GO:0001960~negative regulation of cytokine-mediated signaling pathway	2	0.0117302	0.0513273	CAV1, PXDN	99	9	16792	37.6925
GO:0035313~wound healing, spreading of epidermal cells	2	0.0117302	0.0513273	ITGA5, COL5A1	99	9	16792	37.6925
GO:0043589~skin morphogenesis	2	0.0117302	0.0513273	COL1A2, COL1A1	99	9	16792	37.6925
GO:0010863~positive regulation of phospholipase C activity	2	0.0117302	0.0513273	FGFR1, FLT1	99	9	16792	37.6925
GO:0051384~response to glucocorticoid	3	0.0175953	0.0553131	SDC1, SPARC, MDK	99	65	16792	7.82844
GO:0060445~branching involved in salivary gland morphogenesis	2	0.0117302	0.0623744	FGFR1, TGM2	99	11	16792	30.8393
GO:0098911~regulation of ventricular cardiac muscle cell action potential	2	0.0117302	0.0623744	CAV1, DSP	99	11	16792	30.8393
GO:0030857~negative regulation of epithelial cell differentiation	2	0.0117302	0.0623744	CAV1, CCND1	99	11	16792	30.8393
GO:0050732~negative regulation of peptidyl-tyrosine phosphorylation	2	0.0117302	0.0623744	PRKCZ, SFRP1	99	11	16792	30.8393
GO:0010628~positive regulation of gene expression	5	0.0293255	0.0672884	CAV1, VIM, CNN2, ITGA3, FN1	99	262	16792	3.23695
GO:0090179~planar cell polarity pathway involved in neural tube closure	2	0.0117302	0.0678501	SFRP1, CELSR1	99	12	16792	28.2694
GO:0043206~extracellular fibril organization	2	0.0117302	0.0678501	COL3A1, COL5A1	99	12	16792	28.2694
GO:0090090~negative regulation of canonical Wnt signaling pathway	4	0.0234604	0.0701264	CAV1, SFRP1, CTNND1, IGFBP4	99	163	16792	4.16236
GO:0006954~inflammatory response	6	0.0351906	0.0709827	PRKCZ, TNFRSF1B, SDC1, MGLL, THBS1, IGFBP4	99	379	16792	2.68522
GO:0010952~positive regulation of peptidase activity	2	0.0117302	0.0732941	CAV1, FN1	99	13	16792	26.0948
GO:0010288~response to lead ion	2	0.0117302	0.0732941	CPOX, SPARC	99	13	16792	26.0948
GO:0032026~response to magnesium ion	2	0.0117302	0.0732941	CCND1, THBS1	99	13	16792	26.0948
GO:0070208~protein heterotrimerization	2	0.0117302	0.0787066	COL1A2, COL1A1	99	14	16792	24.2309
GO:1902043~positive regulation of extrinsic apoptotic signaling pathway via death domain receptors	2	0.0117302	0.0787066	SFRP1, THBS1	99	14	16792	24.2309
GO:0010243~response to organonitrogen compound	2	0.0117302	0.0787066	MGST3, CCND1	99	14	16792	24.2309
GO:0043277~apoptotic cell clearance	2	0.0117302	0.0840879	LRP1, TGM2	99	15	16792	22.6155
GO:0060070~canonical Wnt signaling pathway	3	0.0175953	0.0846707	CCND1, SDC1, SFRP1	99	83	16792	6.1307
GO:0030949~positive regulation of vascular endothelial growth factor receptor signaling pathway	2	0.0117302	0.089438	FLT1, ITGA5	99	16	16792	21.202
GO:0045109~intermediate filament organization	2	0.0117302	0.089438	VIM, DSP	99	16	16792	21.202
GO:0090280~positive regulation of calcium ion import	2	0.0117302	0.089438	LGALS3, TRPV2	99	16	16792	21.202
GO:0006928~movement of cell or subcellular component	3	0.0175953	0.089943	CALD1, VIM, CERCAM	99	86	16792	5.91684
GO:0030335~positive regulation of cell migration	4	0.0234604	0.0928234	FLT1, ITGA5, COL1A1, THBS1	99	184	16792	3.68731
GO:2000811~negative regulation of anoikis	2	0.0117302	0.0947572	CAV1, ITGA5	99	17	16792	19.9548
GO:1902041~regulation of extrinsic apoptotic signaling pathway via death domain receptors	2	0.0117302	0.0947572	TNFSF10, LGALS3	99	17	16792	19.9548
