# Supplementary material for: Single-cell RNA sequencing reveals regulatory mechanism for trophoblast cell-fate divergence in human peri-implantation conceptuses
Source: PLoS Biol. 2019 Oct 9;17(10):e3000187. doi: 10.1371/journal.pbio.3000187 (PMC6802852; doi:10.1371/journal.pbio.3000187)
Supplement: S6 Table — DEG, differentially expressed gene; GO, gene ontology. (XLSX) [file pbio.3000187.s015.xlsx]

## Sheet: co.vs.u DEGs
	p_val	avg_logFC	pct.1	pct.2	p_val_adj
CH507-513H4.5	2.51443e-18	-1.26333	1	1	6.0374e-14
EEF1A1P5	8.72041e-18	-0.303022	1	1	2.09386e-13
DYNLL1	1.94544e-17	-0.715074	1	1	4.6712e-13
RPS27A	2.13685e-17	-0.655407	1	1	5.13079e-13
RPL37A	1.1819e-15	-0.609088	1	1	2.83786e-11
RPL9P9	1.759e-15	-0.498013	1	1	4.22354e-11
RPL38	1.83819e-15	-0.508735	1	1	4.41367e-11
RPL31	2.72853e-15	-0.609503	1	1	6.55148e-11
RPL19	2.85053e-15	-0.350047	1	1	6.84441e-11
RSRP1	4.35699e-15	0.656332	1	0.899	1.04616e-10
RPS8	6.23283e-15	-0.42042	1	1	1.49657e-10
RPL27	8.42756e-15	-0.538899	1	1	2.02354e-10
SRSF6	9.18376e-15	0.695004	1	1	2.20511e-10
RPSA	1.0902e-14	-0.586716	1	1	2.61767e-10
S100A11	1.1876e-14	-0.601974	1	1	2.85156e-10
RPL23	2.34515e-14	-0.456657	1	1	5.63094e-10
RASGRP2	2.55447e-14	0.366132	1	0.843	6.13353e-10
RPLP2	4.40805e-14	-0.548765	1	1	1.05842e-09
TRMT112	5.6634e-14	-0.431956	1	1	1.35984e-09
RP11-426L16.8	6.6775e-14	-1.28378	0.861	1	1.60333e-09
RPS20	8.23123e-14	-0.457316	1	1	1.9764e-09
SNRPG	1.24362e-13	-0.484026	1	1	2.98606e-09
RPS29	1.65726e-13	-0.591526	1	1	3.97925e-09
HIST3H2A	1.99532e-13	-0.333862	0.694	1	4.79097e-09
ACAT2	2.11659e-13	0.703912	1	0.966	5.08214e-09
RPS2P5	2.1173e-13	-0.270936	1	1	5.08385e-09
TFRC	2.29691e-13	1.15555	1	1	5.51512e-09
ANP32A	2.29691e-13	-0.423625	1	1	5.51512e-09
RPL35A	2.9304e-13	-0.492329	1	1	7.03619e-09
HIST1H3G	3.17751e-13	-0.554395	0.972	1	7.62952e-09
POLR2F	4.21449e-13	-0.386015	1	1	1.01194e-08
CALM1	4.21449e-13	-0.540374	1	1	1.01194e-08
GNB4	5.77033e-13	-0.83439	0.833	0.978	1.38551e-08
RWDD1	6.04693e-13	-0.343908	1	1	1.45193e-08
RPS16	7.99414e-13	-0.394989	1	1	1.91947e-08
FSCN1	7.99414e-13	-0.815834	1	1	1.91947e-08
SNRPB2	9.37069e-13	-0.418405	1	1	2.25e-08
RPS13	1.14218e-12	-0.45012	1	1	2.74249e-08
SSB	1.39118e-12	-0.395228	1	1	3.34035e-08
RPS21	1.62806e-12	-0.500891	1	1	3.90914e-08
SNRPF	1.83128e-12	-0.390584	1	1	4.39709e-08
CCNI	1.9044e-12	-0.39699	1	1	4.57265e-08
RPL37	2.05933e-12	-0.417531	1	1	4.94465e-08
PSAP	2.31516e-12	0.768086	1	1	5.55893e-08
SUMO2	2.40717e-12	-0.386677	1	1	5.77986e-08
CYB5A	2.50277e-12	-0.391413	0.972	1	6.0094e-08
HIST1H1C	2.70444e-12	-0.668935	0.917	1	6.49364e-08
H2AFJ	3.03949e-12	-0.300943	1	1	7.29811e-08
RPL22	3.28445e-12	-0.4051	1	1	7.8863e-08
HSPE1	3.28445e-12	-0.518949	1	1	7.8863e-08
RPA3	3.54875e-12	-0.308212	1	0.989	8.52091e-08
CSF1R	3.68232e-12	-0.271175	0.167	0.888	8.84163e-08
HMGA1	3.68861e-12	-0.41986	1	1	8.85672e-08
PFDN4	3.98473e-12	-0.306903	1	1	9.56774e-08
GJA1	4.64857e-12	0.848325	1	1	1.11617e-07
FOLR1	4.64857e-12	0.687119	1	1	1.11617e-07
RPL36	6.31761e-12	-0.366711	1	1	1.51692e-07
RPL5	7.35978e-12	-0.398372	1	1	1.76716e-07
RPS15	7.6456e-12	-0.330399	1	1	1.83578e-07
RPL24	7.94228e-12	-0.358533	1	1	1.90702e-07
RPLP1	7.94228e-12	-0.412559	1	1	1.90702e-07
RPS15A	9.246e-12	-0.385928	1	1	2.22006e-07
UBA52	9.9743e-12	-0.374748	1	1	2.39493e-07
AP000640.9	1.11724e-11	-0.27844	0.944	1	2.68262e-07
SNRPD2	1.20498e-11	-0.370252	1	1	2.89329e-07
MCTS1	1.29937e-11	-0.307717	1	1	3.11992e-07
RPL18	1.29937e-11	-0.314074	1	1	3.11992e-07
MGST1	1.69017e-11	-0.502702	0.944	1	4.05828e-07
SSRP1	1.6903e-11	-0.482798	1	1	4.05857e-07
RPS12	1.75481e-11	-0.379626	1	1	4.21348e-07
RPL30	1.89116e-11	-0.302337	1	1	4.54087e-07
H3F3A	1.96317e-11	-0.272152	1	1	4.71377e-07
OST4	2.27904e-11	-0.264256	1	1	5.4722e-07
PSMA7	2.54808e-11	-0.255835	1	1	6.11821e-07
CAPN6	2.95386e-11	-0.687377	0.111	0.82	7.09252e-07
TFCP2L1	3.06712e-11	0.560287	1	0.989	7.36447e-07
HIST1H4F	3.18051e-11	-0.464516	0.889	1	7.63671e-07
S100A14	3.36114e-11	1.2652	0.861	0.303	8.07044e-07
ANPEP	3.55563e-11	1.16429	1	0.989	8.53744e-07
JTB	3.55563e-11	-0.439047	1	1	8.53744e-07
TMEM33	3.97122e-11	0.381827	1	1	9.5353e-07
SLC7A8	4.12003e-11	0.764963	1	1	9.89261e-07
RPL34	4.2743e-11	-0.459232	1	1	1.0263e-06
H19	4.77148e-11	-0.960763	0.944	1	1.14568e-06
SEC61G	4.94989e-11	-0.392283	1	1	1.18852e-06
PPP1R15A	5.1331e-11	0.668007	1	0.966	1.23251e-06
RPL14	5.13449e-11	-0.372617	1	1	1.23284e-06
SF3A1	5.32581e-11	-0.316351	1	1	1.27878e-06
MTPN	5.32581e-11	-0.324887	1	1	1.27878e-06
SOD1	6.16329e-11	-0.353832	1	1	1.47987e-06
RAB11FIP1	6.62904e-11	0.561654	1	1	1.5917e-06
PSMD3	7.39286e-11	-0.374034	1	1	1.7751e-06
CTC-575D19.1	8.2316e-11	-0.342384	0.917	0.978	1.97649e-06
SRI	9.52535e-11	-0.362642	1	1	2.28713e-06
IQGAP2	9.69127e-11	0.640178	1	0.865	2.32697e-06
LSM3	9.87539e-11	-0.330875	1	1	2.37118e-06
UQCRB	1.14057e-10	-0.351412	1	1	2.73862e-06
RBX1	1.18231e-10	-0.329356	1	1	2.83885e-06
PAK4	1.22555e-10	-0.347323	1	1	2.94266e-06
AFF4	1.41447e-10	0.463778	1	1	3.39629e-06
RPS7	1.46598e-10	-0.318996	1	1	3.51997e-06
HSPH1	1.57456e-10	-0.563282	1	1	3.78068e-06
CTH	1.91517e-10	0.479539	0.972	0.989	4.59852e-06
CDC42	1.94962e-10	-0.303539	1	1	4.68124e-06
CSRP1	1.97535e-10	-0.449628	0.472	0.944	4.74302e-06
SNRPE	2.02009e-10	-0.336397	1	1	4.85044e-06
ALPP	2.31428e-10	0.858584	0.889	0.472	5.55681e-06
RPS26	2.49822e-10	-0.405373	1	1	5.99848e-06
TMSB10	2.49822e-10	-0.641818	1	1	5.99848e-06
HIST1H3B	2.5789e-10	-0.38042	0.861	0.978	6.1922e-06
NDUFB4	2.87664e-10	-0.279463	1	1	6.90709e-06
WEE1	3.08629e-10	-0.723286	1	1	7.41048e-06
PAN3	3.31001e-10	0.305437	0.972	0.978	7.94766e-06
RPS2	3.42901e-10	-0.643636	1	1	8.23339e-06
COX7B2	3.66286e-10	0.251909	0.972	0.629	8.79489e-06
ETV3	3.67694e-10	0.465284	1	0.966	8.82869e-06
HNRNPH1	4.37961e-10	0.334333	1	1	1.05159e-05
PPIA	4.53488e-10	-0.307672	1	1	1.08887e-05
PPIAL3	4.69552e-10	-0.254233	1	1	1.12744e-05
RPS25	4.86171e-10	-0.333313	1	1	1.16734e-05
HIST1H4I	5.03332e-10	-0.724749	0.944	1	1.20855e-05
RP5-857K21.9	5.58578e-10	-0.743033	1	1	1.3412e-05
HNRNPA2B1	6.19686e-10	-0.26373	1	1	1.48793e-05
RBM8A	6.87301e-10	-0.288663	1	1	1.65028e-05
DHCR24	7.11399e-10	0.688858	1	1	1.70814e-05
ATP5E	7.88746e-10	-0.308622	1	1	1.89386e-05
KRT7	8.59365e-10	-0.674656	0.972	0.989	2.06342e-05
NT5DC3	8.74066e-10	0.490487	1	0.966	2.09872e-05
RPS3	9.04743e-10	-0.315335	1	1	2.17238e-05
MXRA8	9.9756e-10	-0.656618	0.833	0.978	2.39524e-05
AQP3	1.14873e-09	0.726026	1	0.966	2.75822e-05
TXNL4A	1.18877e-09	-0.282913	1	1	2.85435e-05
CA2	1.2298e-09	0.494544	1	0.978	2.95288e-05
CTTN	1.3617e-09	0.394708	1	1	3.26957e-05
TULP4	1.40862e-09	0.436951	1	1	3.38224e-05
RPL4	1.40862e-09	-0.289939	1	1	3.38224e-05
PICALM	1.50725e-09	-0.580472	1	1	3.61905e-05
RPL23A	1.55905e-09	-0.325461	1	1	3.74345e-05
FYTTD1	1.57797e-09	-0.258624	0.806	0.989	3.78887e-05
EPN1	1.61259e-09	-0.273932	1	1	3.872e-05
CAPNS1	1.66754e-09	-0.279873	0.944	0.989	4.00394e-05
BCCIP	1.7251e-09	-0.262266	1	1	4.14214e-05
SUB1	1.97353e-09	-0.359456	1	1	4.73864e-05
SEMA6A	2.11048e-09	0.490736	1	1	5.06748e-05
MYL12B	2.18239e-09	-0.323814	1	1	5.24014e-05
OGDH	2.25668e-09	0.439923	1	1	5.41852e-05
HEBP2	2.41273e-09	-0.261124	0.972	1	5.7932e-05
MRPL52	2.57926e-09	-0.259117	1	1	6.19307e-05
CHCHD8	2.57926e-09	-0.296899	1	1	6.19307e-05
RAN	2.57926e-09	-0.296932	1	1	6.19307e-05
TUBB4A	2.91215e-09	2.01647	0.972	0.742	6.99236e-05
HIC2	2.94659e-09	0.464196	1	1	7.07506e-05
SALL4	3.0461e-09	0.621742	1	1	7.31399e-05
LPCAT3	3.0526e-09	0.272659	1	0.831	7.32959e-05
XAGE2	3.0969e-09	-0.577596	0.972	0.989	7.43597e-05
TOMM7	3.25503e-09	-0.282856	1	1	7.81566e-05
GADD45GIP1	3.59482e-09	-0.354609	1	1	8.63153e-05
C14orf166	3.71558e-09	-0.302794	1	1	8.92148e-05
ADAR	4.23932e-09	-0.363594	1	1	0.00010179
TPT1	4.23932e-09	-0.475691	1	1	0.00010179
ENPEP	4.38109e-09	0.796773	1	0.989	0.000105194
SLC34A2	4.39746e-09	1.42127	0.972	0.798	0.000105587
GNG5	4.52747e-09	-0.266802	1	1	0.000108709
PROM1	4.67759e-09	0.68779	0.972	0.978	0.000112314
SRRM1	4.67861e-09	-0.269422	1	1	0.000112338
EPT1	5.33377e-09	0.444186	1	0.989	0.000128069
S100A6	5.51102e-09	0.478637	1	1	0.000132325
PPP1R2	5.694e-09	0.484106	1	1	0.000136719
ARPC3	5.694e-09	-0.260757	1	1	0.000136719
IFRD1	5.88256e-09	0.743194	1	0.978	0.000141246
NUTF2	5.88288e-09	-0.280781	1	1	0.000141254
GATA6	6.07753e-09	0.45412	1	0.978	0.000145927
TMEM258	6.2791e-09	-0.254103	1	1	0.000150768
PCBP1	6.2791e-09	-0.340023	1	1	0.000150768
SEM1	6.48683e-09	-0.284632	1	1	0.000155755
PEG3	6.79947e-09	-0.353279	0.278	0.843	0.000163262
LMNA	6.92253e-09	0.602874	1	1	0.000166217
CLK1	6.92253e-09	0.393633	1	1	0.000166217
GLRX	7.09338e-09	-0.322006	0.472	0.933	0.000170319
RPL29	7.38663e-09	-0.259193	1	1	0.00017736
RPS14	7.38663e-09	-0.29415	1	1	0.00017736
ISYNA1	8.14001e-09	-0.522387	0.972	1	0.00019545
SUPV3L1	8.68322e-09	0.266313	1	1	0.000208493
F2RL1	9.20384e-09	0.73687	0.972	0.91	0.000220993
TGFBR3	9.26162e-09	0.558694	1	0.989	0.000222381
ANLN	9.26162e-09	0.492494	1	1	0.000222381
SRSF5	9.87739e-09	0.378429	1	1	0.000237166
RPL21	1.02e-08	-0.322924	1	1	0.000244913
CCDC141	1.04981e-08	0.263567	0.694	0.18	0.00025207
PRMT6	1.07027e-08	-0.301981	0.972	0.989	0.000256983
ERP27	1.08027e-08	-0.258646	0.472	0.944	0.000259384
USB1	1.08763e-08	-0.353747	0.972	1	0.000261151
2019-09-09	1.10515e-08	-0.381333	0.972	0.989	0.000265357
SBNO1	1.15961e-08	0.422043	1	1	0.000278433
PPP2R1A	1.15961e-08	-0.283679	1	1	0.000278433
GPX1	1.15961e-08	-0.328739	1	1	0.000278433
HNRNPM	1.19731e-08	-0.250178	1	1	0.000287486
CTNND1	1.2362e-08	-0.374421	1	1	0.000296825
RAB3B	1.30225e-08	0.266892	0.917	0.719	0.000312682
SH3GLB1	1.31771e-08	-0.280058	1	0.989	0.000316395
NDUFA1	1.3604e-08	-0.309599	1	1	0.000326645
RPL27A	1.40442e-08	-0.298796	1	1	0.000337216
SLC38A2	1.5948e-08	0.553706	1	1	0.000382927
FOXK1	1.5948e-08	0.303557	1	1	0.000382927
SIVA1	1.75379e-08	-0.287103	1	1	0.000421104
TRIP6	1.80977e-08	-0.32723	0.917	1	0.000434545
RALBP1	1.81014e-08	0.379286	1	1	0.000434632
LAMA1	1.86823e-08	0.616104	1	1	0.000448582
HSP90AA1	1.86823e-08	-0.464712	1	1	0.000448582
BTF3	1.92814e-08	-0.279132	1	1	0.000462966
TRIML2	1.95407e-08	0.29324	0.972	0.831	0.000469192
MYO6	1.98981e-08	0.482245	1	0.978	0.000477774
RPL6	2.0536e-08	-0.252701	1	1	0.00049309
ATP6V0A4	2.07946e-08	0.707844	0.917	0.809	0.000499299
RC3H1	2.11927e-08	0.359076	0.972	1	0.000508858
PRDX6	2.11927e-08	-0.381834	1	1	0.000508858
LIN28A	2.11927e-08	-0.3915	1	1	0.000508858
GABRE	2.15982e-08	-0.255815	0.194	0.775	0.000518595
MCOLN1	2.25454e-08	0.323807	1	0.944	0.000541338
SEPW1	2.25677e-08	-0.34714	1	1	0.000541874
HIST1H3A	2.4648e-08	-0.272275	0.806	0.978	0.000591824
GAB2	2.4794e-08	0.408326	1	1	0.000595329
RPL32	2.55824e-08	-0.310189	1	1	0.000614259
MYL12A	2.55824e-08	-0.320203	1	1	0.000614259
NRIP1	2.61648e-08	-0.39278	0.667	0.944	0.000628243
SOAT1	2.63951e-08	0.677386	1	1	0.000633773
RPS23	2.63951e-08	-0.250998	1	1	0.000633773
YTHDF2	2.80963e-08	0.49537	1	1	0.000674621
ARPC5L	2.99037e-08	-0.258026	1	1	0.000718018
RPL39	2.99037e-08	-0.375032	1	1	0.000718018
PRODH	3.07904e-08	0.27169	1	0.82	0.000739308
HSP90AB1	3.2828e-08	-0.28066	1	1	0.000788234
PAICS	3.38631e-08	-0.346504	1	1	0.000813086
EGR1	3.43758e-08	-0.445378	0.917	0.989	0.000825398
GHITM	3.71617e-08	0.312987	1	1	0.00089229
CNOT11	3.83271e-08	-0.280946	0.944	1	0.000920272
HMGB1	3.83289e-08	-0.278719	1	1	0.000920316
NAV1	3.87697e-08	-0.535877	0.806	0.989	0.000930898
HNRNPD	3.95317e-08	-0.480968	1	1	0.000949196
SLC30A7	4.0771e-08	0.338751	1	1	0.000978953
POMP	4.0771e-08	-0.300773	1	1	0.000978953
ARL4C	4.08437e-08	-0.26575	0.806	0.944	0.000980699
BBX	4.17855e-08	-0.255412	0.75	0.944	0.00100331
EIF5A	4.2048e-08	-0.285458	1	1	0.00100961
ATP5G2	4.61159e-08	-0.348259	1	1	0.00110729
UQCRH	4.90372e-08	-0.307703	1	1	0.00117743
RPS19	5.21374e-08	-0.270074	1	1	0.00125187
SGPL1	5.37579e-08	0.304574	1	0.989	0.00129078
NSA2	5.54273e-08	-0.277074	0.972	1	0.00133086
ZNF574	5.69975e-08	0.365398	1	0.921	0.00136857
CD53	7.2159e-08	0.761662	0.944	0.899	0.00173261
AMD1	7.51347e-08	0.339857	1	1	0.00180406
VGLL1	7.6277e-08	-0.496759	0.972	0.989	0.00183149
SF3B6	7.98204e-08	-0.285486	1	1	0.00191657
APLP2	8.47885e-08	0.36913	1	1	0.00203586
RP11-401F24.4	9.00554e-08	-0.324854	0.972	1	0.00216232
RPL7A	9.28062e-08	-0.266353	1	1	0.00222837
STRN3	9.56384e-08	0.319772	1	1	0.00229637
CLIC1	9.85541e-08	-0.264782	1	1	0.00236638
FOS	9.85541e-08	-0.698647	1	1	0.00236638
SRP14	1.01556e-07	-0.257782	1	1	0.00243846
NOP10	1.04646e-07	-0.305849	1	1	0.00251265
ZMYND11	1.07243e-07	0.349286	0.972	0.854	0.00257501
PI4KAP2	1.07827e-07	0.38189	1	0.989	0.00258903
C6orf62	1.14472e-07	0.383855	1	1	0.00274859
PTGES	1.21513e-07	0.760478	1	0.989	0.00291764
SLC9A3R1	1.25188e-07	0.406233	1	1	0.0030059
PELP1	1.25188e-07	-0.263436	1	1	0.0030059
RPL36AL	1.25188e-07	-0.289105	1	1	0.0030059
AC092296.1	1.27281e-07	-0.363426	0.667	0.933	0.00305614
SNHG12	1.28971e-07	0.28779	1	1	0.00309673
FDXR	1.29952e-07	0.313915	0.972	0.899	0.00312028
ZNF460	1.30898e-07	0.344976	0.972	0.989	0.003143
SPTLC2	1.40253e-07	0.632048	0.972	0.91	0.00336763
TOR1AIP2	1.49608e-07	0.300213	1	1	0.00359224
PPFIBP2	1.63486e-07	0.43643	1	0.989	0.00392547
SMARCA2	1.68354e-07	-0.566536	0.917	1	0.00404234
PKP3	1.68383e-07	-0.337463	0.972	1	0.00404304
CXADR	1.72043e-07	0.747877	0.917	0.798	0.00413093
GRHL2	1.73346e-07	0.465752	1	0.955	0.00416222
FAT2	1.78703e-07	-0.25836	0.611	0.899	0.00429083
ITSN1	1.83939e-07	0.352066	1	1	0.00441656
YTHDF3	1.83939e-07	0.32451	1	1	0.00441656
CDC34	1.94905e-07	-0.250462	0.889	0.989	0.00467985
AKT1S1	1.95072e-07	-0.263306	1	1	0.00468388
BEX3	1.95072e-07	-0.438845	0.972	1	0.00468388
CD55	2.00881e-07	0.441963	1	1	0.00482334
C1orf198	2.03871e-07	-0.281122	0.75	0.921	0.00489515
PTMA	2.06856e-07	-0.251262	1	1	0.00496681
FARSB	2.13002e-07	-0.300138	1	1	0.0051144
AHCYL1	2.13002e-07	-0.370686	1	1	0.0051144
EIF5B	2.2583e-07	-0.281131	1	1	0.00542239
FABP3	2.3827e-07	0.552235	0.972	0.854	0.00572109
PTPRF	2.39402e-07	-0.345027	1	1	0.00574827
EIF4A2	2.4648e-07	0.43353	1	1	0.00591823
ETNK1	2.4648e-07	0.333699	1	1	0.00591823
KHSRP	2.4648e-07	-0.362264	1	1	0.00591823
SPTSSA	2.5376e-07	0.37494	1	0.989	0.00609303
UQCRQ	2.5376e-07	-0.275005	1	1	0.00609303
ST6GAL1	2.68949e-07	0.496674	1	1	0.00645773
S100A16	3.10848e-07	0.980921	1	0.978	0.00746378
MYC	3.10861e-07	0.750457	1	1	0.00746409
GNB2	3.19969e-07	-0.281936	1	1	0.00768278
SPG21	3.19969e-07	-0.290923	1	1	0.00768278
ELAVL1	3.19969e-07	-0.343892	1	1	0.00768278
ARF3	3.29335e-07	-0.320462	1	1	0.00790766
RPN2	3.48866e-07	0.306219	1	1	0.00837663
PIP4K2A	3.80274e-07	0.278452	1	0.989	0.00913077
RPS11	3.91337e-07	-0.276548	1	1	0.0093964
ZZZ3	4.14403e-07	0.271196	1	0.989	0.00995022
SRC	4.26248e-07	-0.312731	0.889	1	0.0102346
C14orf2	4.38777e-07	-0.297263	1	1	0.0105355
MRPS34	4.51477e-07	-0.260029	1	1	0.0108404
TCEAL8	4.64456e-07	-0.268877	0.917	1	0.0111521
IDH1	4.91741e-07	0.62519	1	1	0.0118072
CTSA	5.05916e-07	0.250655	1	0.989	0.0121475
DAB2	5.20484e-07	0.62018	1	1	0.0124973
NDUFA4	5.20484e-07	-0.276691	1	1	0.0124973
ATP1B3	5.35457e-07	0.300306	1	1	0.0128569
MOB3B	5.35457e-07	0.295391	1	1	0.0128569
NIPAL1	5.51152e-07	0.342427	0.861	0.64	0.0132337
ARHGAP18	5.58675e-07	0.412901	0.972	0.989	0.0134143
COL4A2	5.75406e-07	-0.4027	0.694	0.944	0.0138161
CLIP1	6.16768e-07	0.397148	1	1	0.0148092
NCOR2	6.16768e-07	-0.357547	1	1	0.0148092
BRD8	6.34376e-07	0.282972	1	0.978	0.015232
EIF3D	6.34401e-07	0.275859	1	1	0.0152326
CDK2AP2	6.52519e-07	-0.265367	1	1	0.0156676
COPZ1	6.71136e-07	-0.266276	0.972	1	0.0161146
HAVCR1	6.90264e-07	0.60296	1	0.989	0.0165739
NR2F6	6.90264e-07	-0.342783	1	1	0.0165739
SYNPO	7.23847e-07	-0.313209	0.806	0.955	0.0173803
ASAH1	7.30107e-07	0.364472	1	0.989	0.0175306
RPL35	7.30107e-07	-0.253891	1	1	0.0175306
KLHL21	7.93932e-07	0.275393	0.972	0.978	0.0190631
C14orf156	7.94055e-07	-0.301423	1	1	0.0190661
TET2	8.16545e-07	0.511688	1	1	0.0196061
CDK16	8.16545e-07	-0.277691	0.972	1	0.0196061
RAI14	8.6338e-07	0.371547	1	1	0.0207306
2019-09-11	8.6338e-07	-0.42752	1	1	0.0207306
CREB3L2	8.80258e-07	-0.411257	0.778	0.966	0.0211359
CNOT4	8.87723e-07	0.272236	1	0.978	0.0213151
LMNB2	9.64931e-07	-0.300571	1	1	0.023169
INTS7	9.9191e-07	0.262748	1	0.966	0.0238168
NXF1	9.92062e-07	0.326665	1	1	0.0238204
HDGF	1.04854e-06	-0.436101	1	1	0.0251765
ATN1	1.07793e-06	-0.288621	1	1	0.0258822
CARS2	1.09292e-06	-0.254247	0.694	0.978	0.0262421
NFXL1	1.13867e-06	0.299522	1	0.955	0.0273407
BROX	1.1391e-06	0.265941	1	1	0.027351
PSMD12	1.1391e-06	0.25524	1	1	0.027351
SLC6A19	1.16125e-06	0.601831	1	0.876	0.0278827
ESRRB	1.19906e-06	0.267982	0.417	0.067	0.0287907
FSTL1	1.21827e-06	-0.259685	0.556	0.966	0.0292518
CAND1	1.23717e-06	-0.265425	1	1	0.0297056
CCNL2	1.28915e-06	0.313919	0.972	0.989	0.0309537
DYSF	1.29629e-06	0.296501	0.972	0.888	0.0311252
MCM6	1.34333e-06	-0.343645	1	1	0.0322546
AFF1	1.36134e-06	0.393944	0.972	0.966	0.0326872
NDUFV1	1.38062e-06	0.342014	1	1	0.0331501
H1F0	1.41838e-06	-0.269289	0.889	1	0.0340568
MDM4	1.41891e-06	0.407139	1	1	0.0340694
CTSL	1.41891e-06	0.368049	1	1	0.0340694
CLPB	1.41891e-06	0.255439	1	1	0.0340694
GPX4	1.41891e-06	-0.300156	1	1	0.0340694
GUF1	1.45822e-06	0.25099	1	0.989	0.0350133
EIF4EBP2	1.45822e-06	-0.296267	1	1	0.0350133
DHCR7	1.49857e-06	0.359378	1	0.989	0.0359822
ARL15	1.51859e-06	0.341042	0.972	0.966	0.0364628
CLDN4	1.54e-06	0.389069	1	1	0.0369769
B4GALT1	1.62618e-06	0.275211	1	1	0.0390462
TRPM6	1.62911e-06	0.282519	0.861	0.629	0.0391167
HIST1H3I	1.67093e-06	-0.28311	0.944	1	0.0401207
MDM2	1.71699e-06	0.542853	1	1	0.0412266
CCND1	1.75945e-06	-0.549283	0.611	0.966	0.0422462
SEPHS2	1.76394e-06	-0.298847	0.917	1	0.0423541
TRMT61A	1.8124e-06	0.282502	0.972	0.978	0.0435174
SGMS1	1.882e-06	0.331698	0.972	0.921	0.0451888
FRMD4B	1.96185e-06	0.479181	1	0.921	0.047106
USMG5	1.96583e-06	-0.293581	1	1	0.0472016
SLC25A37	2.07477e-06	-0.313668	1	1	0.0498173

## Sheet: GO co-day 7 low
GO biological process: coculture day7 downregulated genes
Term	Count	%	PValue	Genes	List Total	Pop Hits	Pop Total	Fold Enrichment
GO:0043403~skeletal muscle tissue regeneration	2	0.0291928	0.00789678	GJA1, IFRD1	31	3	11368	244.473
GO:0002070~epithelial cell maturation	2	0.0291928	0.0105156	TFCP2L1, GJA1	31	4	11368	183.355
GO:0045216~cell-cell junction organization	2	0.0291928	0.0286613	GJA1, CXADR	31	11	11368	66.6745
GO:0003281~ventricular septum development	2	0.0291928	0.0388854	SALL4, MDM2	31	15	11368	48.8946
GO:0043171~peptide catabolic process	2	0.0291928	0.0464851	ANPEP, ENPEP	31	18	11368	40.7455
GO:0034504~protein localization to nucleus	2	0.0291928	0.0464851	LMNA, MDM2	31	18	11368	40.7455
GO:0006879~cellular iron ion homeostasis	2	0.0291928	0.0664681	TFRC, MYC	31	26	11368	28.2084
GO:0043066~negative regulation of apoptotic process	3	0.0437892	0.0939592	DAB2, MDM2, MYC	31	196	11368	5.6129

## Sheet: GO co-day7 high
GO biological process: coculture day7 upregulated genes
Term	Count	%	PValue	Genes	List Total	Pop Hits	Pop Total	Fold Enrichment
GO:0006614~SRP-dependent cotranslational protein targeting to membrane	10	0.148522	6.6472e-14	RPSA, RPS29, RPL31, RPL27, RPLP2, RPL37A, RPL38, RPS2, RPS21, RPS27A	32	94	16792	55.8245
GO:0019083~viral transcription	10	0.148522	3.35944e-13	RPSA, RPS29, RPL31, RPL27, RPLP2, RPL37A, RPL38, RPS2, RPS21, RPS27A	32	112	16792	46.8527
GO:0000184~nuclear-transcribed mRNA catabolic process, nonsense-mediated decay	10	0.148522	5.8655e-13	RPSA, RPS29, RPL31, RPL27, RPLP2, RPL37A, RPL38, RPS2, RPS21, RPS27A	32	119	16792	44.0966
GO:0006413~translational initiation	10	0.148522	2.12628e-12	RPSA, RPS29, RPL31, RPL27, RPLP2, RPL37A, RPL38, RPS2, RPS21, RPS27A	32	137	16792	38.3029
GO:0006364~rRNA processing	10	0.148522	1.18476e-10	RPSA, RPS29, RPL31, RPL27, RPLP2, RPL37A, RPL38, RPS2, RPS21, RPS27A	32	214	16792	24.521
GO:0006412~translation	10	0.148522	5.24025e-10	RPSA, RPS29, RPL31, RPL27, RPLP2, RPL37A, RPL38, RPS2, RPS21, RPS27A	32	253	16792	20.7411
GO:0051412~response to corticosterone	3	0.0445567	0.000495445	FOS, CCND1, CALM1	32	18	16792	87.4583
GO:0098609~cell-cell adhesion	5	0.0742611	0.00148124	PICALM, FSCN1, S100A11, RPS2, HIST1H3G	32	271	16792	9.68173
GO:0000086~G2/M transition of mitotic cell cycle	4	0.0594089	0.0020204	DYNLL1, RPS27A, WEE1, CALM1	32	137	16792	15.3212
GO:0021762~substantia nigra development	3	0.0445567	0.00367492	DYNLL1, GNB4, CALM1	32	49	16792	32.1276
GO:0000461~endonucleolytic cleavage to generate mature 3'-end of SSU-rRNA from (SSU-rRNA, 5.8S rRNA, LSU-rRNA)	2	0.0297044	0.00368894	RPSA, RPS21	32	2	16792	524.75
GO:0000447~endonucleolytic cleavage in ITS1 to separate SSU-rRNA from 5.8S rRNA and LSU-rRNA from tricistronic rRNA transcript (SSU-rRNA, 5.8S rRNA, LSU-rRNA)	2	0.0297044	0.0146769	RPSA, RPS21	32	8	16792	131.188
GO:0033327~Leydig cell differentiation	2	0.0297044	0.0183134	CCND1, MGST1	32	10	16792	104.95
GO:0051085~chaperone mediated protein folding requiring cofactor	2	0.0297044	0.0183134	HSPH1, HSPE1	32	10	16792	104.95
GO:0044267~cellular protein metabolic process	3	0.0445567	0.019936	HIST1H4I, HIST1H3G, RPS27A	32	118	16792	13.3411
GO:0006334~nucleosome assembly	3	0.0445567	0.0202537	HIST1H1C, HIST1H4I, HIST1H3G	32	119	16792	13.229
GO:0030036~actin cytoskeleton organization	3	0.0445567	0.0238877	DYNLL1, FSCN1, TMSB10	32	130	16792	12.1096
GO:0010243~response to organonitrogen compound	2	0.0297044	0.0255476	CCND1, MGST1	32	14	16792	74.9643
GO:0038095~Fc-epsilon receptor signaling pathway	3	0.0445567	0.0425007	FOS, RPS27A, CALM1	32	178	16792	8.8441
GO:0001578~microtubule bundle formation	2	0.0297044	0.0451764	CAPN6, NAV1	32	25	16792	41.98
GO:0002181~cytoplasmic translation	2	0.0297044	0.0451764	RPL31, RPLP2	32	25	16792	41.98
GO:0032200~telomere organization	2	0.0297044	0.0487039	HIST1H4I, HIST1H3G	32	27	16792	38.8704
GO:0006335~DNA replication-dependent nucleosome assembly	2	0.0297044	0.0574677	HIST1H4I, HIST1H3G	32	32	16792	32.7969
GO:0000183~chromatin silencing at rDNA	2	0.0297044	0.0661532	HIST1H4I, HIST1H3G	32	37	16792	28.3649
GO:0006986~response to unfolded protein	2	0.0297044	0.0747613	HSPH1, HSPE1	32	42	16792	24.9881
GO:0051290~protein heterotetramerization	2	0.0297044	0.0747613	HIST1H4I, HIST1H3G	32	42	16792	24.9881
GO:0043647~inositol phosphate metabolic process	2	0.0297044	0.0832926	ISYNA1, CALM1	32	47	16792	22.3298
GO:0045814~negative regulation of gene expression, epigenetic	2	0.0297044	0.0883748	HIST1H4I, HIST1H3G	32	50	16792	20.99
