# Supplementary material for: Single-cell RNA sequencing reveals regulatory mechanism for trophoblast cell-fate divergence in human peri-implantation conceptuses
Source: PLoS Biol. 2019 Oct 9;17(10):e3000187. doi: 10.1371/journal.pbio.3000187 (PMC6802852; doi:10.1371/journal.pbio.3000187)
Supplement: S1 Data — (XLSX) [file pbio.3000187.s017.xlsx]

## Sheet: Fig 5B
percentage of nuclei in syncytia
	0mM 8-Br-cAMP	nuclei in syncytia	total nuclei	nuclei in syncytia/total nuclei
		12	613	0.0195759
		14	654	0.0214067
		18	601	0.0299501
	0.25mM 8-Br-cAMP	nuclei in syncytia	total nuclei	nuclei in syncytia/total nuclei
		102	448	0.227679
		51	386	0.132124
		120	391	0.306905
	1mM 8-Br-cAMP	nuclei in syncytia	total nuclei	nuclei in syncytia/total nuclei
		396	538	0.736059
		401	479	0.837161
		430	532	0.808271
		0mM 8-Br-cAMP	0.25mM 8-Br-cAMP	1mM 8-Br-cAMP
	mean	0.0236442	0.222236	0.79383
	std deviation	0.00452113	0.0714578	0.0425187

## Sheet: Fig 5C
quantitative expression of TBX3 in JEG-3 cells
		0mM 8-Br-cAMP	0.25mM 8-Br-cAMP	1mM 8-Br-cAMP
	TBX3 expression	1.01162	25.753	32.597
		0.97041	27.2213	41.2598
		1.01866	24.1955	31.7056
		0mM 8-Br-cAMP	0.25mM 8-Br-cAMP	1mM 8-Br-cAMP
	mean	1.00023	25.7233	35.1875
	std deviation	0.0212795	1.23548	4.3092

## Sheet: Fig 5D
percentage of nuclei in syncytia
	0mM 8-Br-cAMP					0.25mM 8-Br-cAMP
	shNC	nuclei in syncytia	total nuclei	nuclei in syncytia/total nuclei		shNC	nuclei in syncytia	total nuclei	nuclei in syncytia/total nuclei
		6	313	0.0191693			112	313	0.357827
		7	327	0.0214067			51	232	0.219828
		9	301	0.0299003			90	245	0.367347
	shTBX3-a	nuclei in syncytia	total nuclei	nuclei in syncytia/total nuclei		shTBX3-a	nuclei in syncytia	total nuclei	nuclei in syncytia/total nuclei
		6	290	0.0206897			21	215	0.0976744
		7	329	0.0212766			14	263	0.0532319
		6	203	0.0295567			13	148	0.0878378
							27	216	0.125
	shTBX3-b	nuclei in syncytia	total nuclei	nuclei in syncytia/total nuclei
		5	276	0.0181159
		6	309	0.0194175		shTBX3-b	nuclei in syncytia	total nuclei	nuclei in syncytia/total nuclei
		3	303	0.00990099			23	171	0.134503
							32	223	0.143498
							22	357	0.0616246
							41	290	0.141379
		0mM 8-Br-cAMP				0.25mM 8-Br-cAMP
		shNC	shTBX3-a	shTBX3-b		shNC	shTBX3-a	shTBX3-b
	mean	0.0234921	0.023841	0.0158115		0.315001	0.090936	0.120251
	std deviation	0.00462243	0.0040487	0.00421298		0.0674097	0.0256757	0.034011

## Sheet: Fig 5E
quantitative expression of ERVW-1 in JEG-3 cells
	0mM 8-Br-cAMP					0.25mM 8-Br-cAMP
		shNC	shTBX3-a	shTBX3-b			shNC	shTBX3-a	shTBX3-b
		0.90125	0.882703	1.07177			6.72717	2.05623	2.20381
		1.07923	1.29235	1.10191			7.01285	2.47942	3.13834
		1.02811	1.1487	1.22264			5.93809	2.62079	2.11404
		shNC	shTBX3-a	shTBX3-b			shNC	shTBX3-a	shTBX3-b
	mean	1.00286	1.10792	1.13211		mean	6.55937	2.38548	2.48539
	std deviation	0.0748206	0.169707	0.0651884		std deviation	0.454526	0.239861	0.463152

## Sheet: Fig 5F
quantitative expression of CGA in JEG-3 cells
	0mM 8-Br-cAMP					0.25mM 8-Br-cAMP
		shNC	shTBX3-a	shTBX3-b			shNC	shTBX3-a	shTBX3-b
		0.93088	0.937354	0.462225			35.1796	21.2099	14.2874
		1.11471	1.01866	0.413703			31.2691	23.6976	19.5171
		0.963707	0.983957	0.338368			27.7933	25.5751	13.0562
		shNC	shTBX3-a	shTBX3-b			shNC	shTBX3-a	shTBX3-b
	mean	1.0031	0.979989	0.404765		mean	31.414	23.4942	15.6202
	std deviation	0.0800501	0.0333095	0.0509576		std deviation	3.01717	1.78786	2.80097

## Sheet: Fig 5G
quantitative expression of CGB in JEG-3 cells
	0mM 8-Br-cAMP					0.25mM 8-Br-cAMP
		shNC	shTBX3-a	shTBX3-b			shNC	shTBX3-a	shTBX3-b
		0.981686	1.07425	0.224274			71.1767	14.3535	5.95183
		1.18372	1.5728	0.146943			70.1968	15.3837	7.53357
		0.860551	1.33176	0.203533			64.5942	18.5498	6.37901
		shNC	shTBX3-a	shTBX3-b			shNC	shTBX3-a	shTBX3-b
	mean	1.00865	1.32627	0.191583		mean	68.6559	16.0957	6.62147
	std deviation	0.133306	0.203567	0.0326812		std deviation	2.89977	1.78557	0.668113

## Sheet: S6A Fig
quantitative expression of TBX3 in JEG-3 cells
	0mM 8-Br-cAMP					0.25mM 8-Br-cAMP
		shNC	shTBX3-a	shTBX3-b			shNC	shTBX3-a	shTBX3-b
		0.959264	0.171943	0.138696			15.6707	0.456916	0.351111
		1.08673	0.220676	0.124137			13.8326	0.650671	0.435275
		0.959264	0.208772	0.149685			12.3805	0.574349	0.366021
		shNC	shTBX3-a	shTBX3-b			shNC	shTBX3-a	shTBX3-b
	mean	1.00175	0.200463	0.137506		mean	13.9613	0.560645	0.384136
	std deviation	0.0600903	0.0207445	0.0104639		std deviation	1.3463	0.0796916	0.0366697

## Sheet: S6C Fig
quantitative expression of ERVV-1 in JEG-3 cells												quantitative expression of TET1 in JEG-3 cells
	0mM 8-Br-cAMP					0.25mM 8-Br-cAMP							0mM 8-Br-cAMP					0.25mM 8-Br-cAMP
		shNC	shTBX3-a	shTBX3-b			shNC	shTBX3-a	shTBX3-b					shNC	shTBX3-a	shTBX3-b			shNC	shTBX3-a	shTBX3-b
		0.872564	1.35974	0.540862			2.71948	0.328356	0.480742					1.01162	0.997692	1.00463			0.730353	0.710382	0.880666
		1.11987	2.31873	1.59475			2.77663	0.379806	0.591862					0.997692	1.25411	1.09177			0.874583	0.868541	0.80478
		1.02337	2.23974	0.66128			2.36745	0.544624	0.679871					0.990801	1.14605	1.04006			0.833161	0.899171	0.82169
		shNC	shTBX3-a	shTBX3-b			shNC	shTBX3-a	shTBX3-b					shNC	shTBX3-a	shTBX3-b			shNC	shTBX3-a	shTBX3-b
	mean	1.00527	1.97274	0.932299		mean	2.62119	0.417595	0.584158				mean	1.00004	1.13262	1.04549		mean	0.812699	0.826031	0.835712
	std deviation	0.101771	0.434651	0.470999		std deviation	0.18093	0.0922462	0.0814767				std deviation	0.00865952	0.105113	0.0357797		std deviation	0.0606329	0.082727	0.0325281
quantitative expression of ERVV-2 in JEG-3 cells												quantitative expression of TET2 in JEG-3 cells
	0mM 8-Br-cAMP					0.25mM 8-Br-cAMP							0mM 8-Br-cAMP					0.25mM 8-Br-cAMP
		shNC	shTBX3-a	shTBX3-b			shNC	shTBX3-a	shTBX3-b					shNC	shTBX3-a	shTBX3-b			shNC	shTBX3-a	shTBX3-b
		0.880666	1.33484	0.725309			1.39152	0.267325	0.48858					0.897095	0.703847	0.866537			2.2868	1.62826	1.83189
		1.17013	1.81085	0.676737			1.60956	0.261824	0.565135					1.11987	0.848704	0.860551			2.1785	1.92297	2.07532
		0.97041	2.27626	0.512871			1.09177	0.326842	0.720298					0.99539	0.703847	0.954842			1.94981	1.89649	1.83189
		shNC	shTBX3-a	shTBX3-b			shNC	shTBX3-a	shTBX3-b					shNC	shTBX3-a	shTBX3-b			shNC	shTBX3-a	shTBX3-b
	mean	1.00707	1.80732	0.638305		mean	1.36428	0.28533	0.591338				mean	1.00412	0.752133	0.893977		mean	2.13837	1.81591	1.91303
	std deviation	0.120982	0.384342	0.0908853		std deviation	0.212263	0.0294392	0.0963961				std deviation	0.0911572	0.0682863	0.0431073		std deviation	0.140473	0.133124	0.114753
quantitative expression of DNMT1 in JEG-3 cells												quantitative expression of TET3 in JEG-3 cells
	0mM 8-Br-cAMP					0.25mM 8-Br-cAMP							0mM 8-Br-cAMP					0.25mM 8-Br-cAMP
		shNC	shTBX3-a	shTBX3-b			shNC	shTBX3-a	shTBX3-b					shNC	shTBX3-a	shTBX3-b			shNC	shTBX3-a	shTBX3-b
		1.04247	0.395021	0.257028			0.303549	0.111878	0.106579					0.99539	0.713672	1.07425			2.53737	1.1434	1.7818
		1.07923	0.496546	0.264255			0.271684	0.11908	0.115824					1.05946	0.728668	0.988514			2.6087	1.30435	2.03261
		0.888843	0.426317	0.219151			0.285191	0.133046	0.15283					0.948246	0.814131	1.00928			2.45094	1.42734	1.85746
		shNC	shTBX3-a	shTBX3-b			shNC	shTBX3-a	shTBX3-b					shNC	shTBX3-a	shTBX3-b			shNC	shTBX3-a	shTBX3-b
	mean	1.00351	0.439295	0.246811		mean	0.286808	0.121335	0.125078				mean	1.00103	0.752157	1.02402		mean	2.53234	1.2917	1.89062
	std deviation	0.0824609	0.0424513	0.0197798		std deviation	0.013059	0.00878773	0.0199835				std deviation	0.0455792	0.0442479	0.0365199		std deviation	0.0645064	0.116263	0.105044
quantitative expression of DNMT3a in JEG-3 cells												quantitative expression of DPPA3 in JEG-3 cells
	0mM 8-Br-cAMP					0.25mM 8-Br-cAMP							0mM 8-Br-cAMP					0.25mM 8-Br-cAMP
		shNC	shTBX3-a	shTBX3-b			shNC	shTBX3-a	shTBX3-b					shNC	shTBX3-a	shTBX3-b			shNC	shTBX3-a	shTBX3-b
		0.97942	0.450625	0.817902			0.532185	0.200267	0.521233					0.990801	0.686184	0.491978			0.410845	0.284533	0.343092
		1.02811	0.524858	0.823591			0.539614	0.214641	0.539614					1.01866	0.658231	0.530957			0.37285	0.292532	0.37285
		0.993092	0.590496	0.835088			1	0.210224	0.554785					0.990801	0.886791	0.468677			0.425334	0.251158	0.431271
		shNC	shTBX3-a	shTBX3-b			shNC	shTBX3-a	shTBX3-b					shNC	shTBX3-a	shTBX3-b			shNC	shTBX3-a	shTBX3-b
	mean	1.00021	0.521993	0.825527		mean	0.6906	0.208378	0.538544				mean	1.00009	0.743735	0.497204		mean	0.40301	0.276074	0.382404
	std deviation	0.020506	0.0571381	0.0071484		std deviation	0.2188	0.00601161	0.0137184				std deviation	0.0131311	0.101797	0.0256927		std deviation	0.0221312	0.0179186	0.0366275
quantitative expression of DNMT3b in JEG-3 cells
	0mM 8-Br-cAMP					0.25mM 8-Br-cAMP
		shNC	shTBX3-a	shTBX3-b			shNC	shTBX3-a	shTBX3-b
		0.997692	0.413703	0.449585			0.161171	0.0696693	0.160058
		1.09177	0.405189	0.41658			0.152477	0.0778406	0.119631
		0.918064	0.523647	0.419478			0.194342	0.075712	0.129109
		shNC	shTBX3-a	shTBX3-b			shNC	shTBX3-a	shTBX3-b
	mean	1.00251	0.447513	0.428548		mean	0.16933	0.0744073	0.136266
	std deviation	0.0709962	0.053947	0.0149227		std deviation	0.0180385	0.00346115	0.0172626
